# Supplementary material for: A multicenter international prospective study of the validity and reliability of a COVID-19-specific health-related quality of life questionnaire
Source: Qual Life Res. 2022 Oct 23;32(2):447–59. doi: 10.1007/s11136-022-03272-2 (PMC9589865; doi:10.1007/s11136-022-03272-2)
Supplement: Supplementary file 2 — Supplementary file2 (XLS 78 kb) [file 11136_2022_3272_MOESM2_ESM.xls]

## Sheet: Ark1
							crit α			crit 1		crit 2		no ceiling	no floor	crit 3	crit 4		crit 5		crit 6		crit 7			crit 8		Decision based on criteria and subgroup analyses	Reason	Final decision	Psychometric properties of final questionnaire
Item #	Wording	Scale No	Initial proposed scales		α proposed scales	α if item removed	decreased α if item removed?		mean	mean > 1.5?	prevalence of scores 3/4	scores 3/4 >50%?	scores 1/2	scores 1/2 >10%	scores 3/4 >10%	neither floor nor ceiling	range	range	% upsetting	<5% upsetting	% confusing/difficult	<5% confusing/difficult	proportion non-missing	>95% complete?	sum crit 1 to 7	min. 5 of crit 1 to 7?					Item #	Final scales	Item scale correlation final scale	α final scales	α if item removed	standarized factor loadings
1	Have you had fevers?	1	Temperature disruption		0.845		1		1.72237	1	0.207547	0	0.792453	1	1	1	1 to 4	1	0	1	0.00269542	1	1	1	6	1		keep	Fulfil > 4/7 criteria	keep	1	Temperature disruption	0.7316	0.845		0.850069
2	Have you had chills?	1	Temperature disruption		0.845		1		1.65135	1	0.178378	0	0.821622	1	1	1	1 to 4	1	0	1	0	1	0.997305	1	6	1		keep	Fulfil > 4/7 criteria	keep	2	Temperature disruption	0.7316	0.845		0.860668
3	Have you needed to rest?	2	Fatigue		0.9085	0.8751	1		2.53406	1	0.509537	1	0.490463	1	1	1	1 to 4	1	0	1	0.00539084	1	0.989218	1	7	1		keep	Fulfil > 4/7 criteria	keep	3	Fatigue	0.8367	0.9232	0.8953	0.878852
4	Have you felt weak?	2	Fatigue		0.9085	0.8604	1		2.36388	1	0.431267	0	0.568733	1	1	1	1 to 4	1	0	1	0	1	1	1	6	1		keep	Fulfil > 4/7 criteria	keep	4	Fatigue	0.8568	0.9232	0.8784	0.923002
5	Have you been tired?	2	Fatigue		0.9085	0.8628	1		2.53513	1	0.478378	0	0.521622	1	1	1	1 to 4	1	0	1	0	1	0.997305	1	6	1		keep	Fulfil > 4/7 criteria	keep	5	Fatigue	0.8388	0.9232	0.8934	0.881119
6	Have you felt drowsy?	2	Fatigue		0.9085	0.9232	0		2.10656	1	0.333333	0	0.666667	1	1	1	1 to 4	1	0	1	0	1	0.986523	1	6	1		keep	Fulfil > 4/7 criteria	keep	6	Malaise	0.6714	0.8335	0.7856	0.747885
7	Have you had problems sleeping?	3	Single item		n.a.		1		1.92371	1	0.286104	0	0.713896	1	1	1	1 to 4	1	0	1	0	1	0.989218	1	6	1		keep	Fulfil > 4/7 criteria	keep	7	Sleep - Single item
8	Have you felt ill or unwell?	4	Malaise		0.7121		1		2.13279	1	0.346883	0	0.653117	1	1	1	1 to 4	1	0	1	0	1	0.994609	1	6	1		keep	Fulfil > 4/7 criteria	keep	8	Malaise	0.7033	0.8335	0.7726	0.844281
9	Have you been dizzy?	4	Malaise		0.7121		1		1.61892	1	0.153639	0	0.846361	1	1	1	1 to 4	1	0	1	0	1	0.997305	1	6	1		keep	Fulfil > 4/7 criteria	keep	9	Malaise	0.6573	0.8335	0.7898	0.695144
10	Has pain interfered with your daily activities?	4	Pain		0.8562	0.8262	1		1.8913	1	0.258152	0	0.741848	1	1	1	1 to 4	1	0	1	0	1	0.991914	1	6	1		keep	Fulfil > 4/7 criteria	keep	10	Pain	0.6465	0.8411	0.8082	0.768447
11	Have you had headaches?	4	Pain		0.8562	0.8458	1		2.00542	1	0.295393	0	0.704607	1	1	1	1 to 4	1	0	1	0	1	0.994609	1	6	1		keep	Fulfil > 4/7 criteria	keep	11	Malaise	0.615	0.8335	0.81	0.675103
12	Have you been short of breath?	5	Respiratory		0.8254	0.7923	1		1.73025	1	0.196185	0	0.803815	1	1	1	1 to 4	1	0	1	0	1	0.989218	1	6	1		keep	Fulfil > 4/7 criteria	keep	12	Respiratory lower, chest	0.7101	0.8651	0.8292	0.816708
13	Have you had a feeling of tightness in your chest?	5	Respiratory		0.8254	0.7934	1		1.58808	1	0.165312	0	0.834688	1	1	1	1 to 4	1	0	1	0	1	0.994609	1	6	1		keep	Fulfil > 4/7 criteria	keep	13	Respiratory lower, chest	0.7412	0.8651	0.8217	0.849452
14	Have you had pain in your chest?	4	Pain		0.8562	0.8456	1		1.43631	0	0.121951	0	0.878049	1	1	1	1 to 4	1	0	1	0.00269542	1	0.994609	1	5	1		keep	Fulfil > 4/7 criteria	keep	14	Respiratory lower, chest	0.7069	0.8651	0.8311	0.801155
15	Have you coughed?	5	Respiratory		0.8254	0.7847	1		2.02997	1	0.297003	0	0.702997	1	1	1	1 to 4	1	0	1	0	1	0.989218	1	6	1		keep	Fulfil > 4/7 criteria	keep	15	Respiratory lower, chest	0.6991	0.8651	0.8329	0.700302
16	Have you coughed up phlegm?	5	Respiratory		0.8254	0.7922	1		1.57182	1	0.159459	0	0.840541	1	1	1	1 to 4	1	0	1	0	1	0.994609	1	6	1		keep	Fulfil > 4/7 criteria	keep	16	Respiratory lower, chest	0.5729	0.8651	0.8671	0.569773
17	Have you coughed up blood?	5	Respiratory		0.8254	0.8511	0		1.04372	0	0.00546448	0	0.994536	1	0	0	1 to 4	1	0	1	0	1	0.986523	1	4	0		remove	Fulfil 4/7 criteria. Remove due to low importance, not important to any group	remove
18	Have you had sticky saliva?	5	Respiratory		0.8254	0.8181	1		1.28804	0	0.0679348	0	0.932065	1	0	0	1 to 4	1	0	1	0	1	0.991914	1	4	0		keep	Fulfil 4/7 criteria. Discussed. Decided to keep, important to patients in hospital or other institution	keep	17	Respiratory upper, throat	0.3769	0.6801	0.7353	0.4554
19	Have you had a sore throat?	5	Respiratory		0.8254	0.8096	1		1.69565	1	0.171196	0	0.828804	1	1	1	1 to 4	1	0	1	0	1	0.991914	1	6	1		keep	Fulfil > 4/7 criteria	keep	18	Respiratory upper, throat	0.5526	0.6801	0.5307	0.675063
20	Have you had feeling of tightness in your throat?	5	Respiratory		0.8254	0.7908	1		1.49319	0	0.125341	0	0.874659	1	1	1	1 to 4	1	0	1	0	1	0.989218	1	5	1		keep	Fulfil > 4/7 criteria	keep	19	Respiratory upper, throat	0.6044	0.6801	0.4632	0.857297
21	Have you had palpitations (faster or irregular heartbeat)?		Single item		n.a.		1		1.52717	1	0.138587	0	0.861413	1	1	1	1 to 4	1	0	1	0	1	0.991914	1	6	1		keep	Fulfil > 4/7 criteria	keep	20	Palpitation - Single item
22	Have you had aches or pains in your muscles or joints?	4	Pain		0.8562	0.8217	1		2.0625	1	0.304348	0	0.695652	1	1	1	1 to 4	1	0	1	0	1	0.991914	1	6	1		keep	Fulfil > 4/7 criteria	keep	21	Pain	0.7391	0.8411	0.7851	0.794824
23	Have you had pain in your back?	4	Pain		0.8562	0.8289	1		1.9071	1	0.248634	0	0.751366	1	1	1	1 to 4	1	0	1	0	1	0.986523	1	6	1		keep	Fulfil > 4/7 criteria	keep	22	Pain	0.6942	0.8411	0.7954	0.7245
24	Have you had stiffness in your muscles or joints?	4	Pain		0.8562	0.8384	1		1.72472	1	0.207865	0	0.792135	1	1	1	1 to 4	1	0	1	0	1	0.959569	1	6	1		keep	Fulfil > 4/7 criteria	keep	23	Pain	0.6333	0.8411	0.814	0.702907
25	Have you had red eyes?	7	Eye		0.7353		1		1.26462	0	0.0612813	0	0.938719	1	0	0	1 to 4	1	0	1	0	1	0.967655	1	4	0		remove	Fulfil 4/7 criteria. Remove due to low importance, not important to any group	remove
26	Have you had burning or sore eyes?	7	Eye		0.7353		1		1.35196	0	0.0810056	0	0.918994	1	0	0	1 to 4	1	0	1	0	1	0.96496	1	4	0		keep	Fulfil 4/7 criteria. Discussed. Decided to keep one item regarding eye problems, highest mean and highest prevalence 3&4	keep	24	Eye - Single item
27	Have you experienced reduced vision?	8	Sensory		0.4967	0.5641	0		1.27855	0	0.0501393	0	0.949861	1	0	0	1 to 4	1	0	1	0	1	0.967655	1	4	0		remove	Fulfil 4/7 criteria. Remove due to low importance, not important to any group	remove
28	Have you had problems with your sense of taste?	8	Sensory		0.4967	0.2252	1		1.82682	1	0.248603	0	0.751397	1	1	1	1 to 4	1	0	1	0	1	0.96496	1	6	1		keep	Fulfil > 4/7 criteria	keep	25	Sensory	0.8321	0.9083		0.937507
29	Have you had problems with your sense of smell?	8	Sensory		0.4967	0.2679	1		1.94398	1	0.280112	0	0.719888	1	1	1	1 to 4	1	0	1	0	1	0.962264	1	6	1		keep	Fulfil > 4/7 criteria	keep	26	Sensory	0.8321	0.9083		0.887382
30	Have you had problems with hearing?	8	Sensory		0.4967	0.5545	0		1.19328	0	0.0392157	0	0.960784	1	0	0	1 to 4	1	0	1	0.00269542	1	0.962264	1	4	0		remove	Remove due to low importance, important to elderly not related to COVID-19	remove
31	Have you had shooting or burning pain in your body?	4	Pain		0.8562	0.8445	1		1.37047	0	0.119777	0	0.880223	1	1	1	1 to 4	1	0	1	0	1	0.967655	1	5	1		keep	Fulfil > 4/7 criteria	keep	27	Pain	0.5365	0.8411	0.8385	0.611021
32	Have you had weakness in your hands or feet?	9	Neurological		0.7327		1		1.60167	1	0.167131	0	0.832869	1	1	1	1 to 4	1	0	1	0	1	0.967655	1	6	1		keep	Fulfil > 4/7 criteria	keep	28	Neurological	0.5782	0.7327		0.831248
33	Have you had tingling or numbness in your hands or feet?	9	Neurological		0.7327		1		1.46089	0	0.120112	0	0.879888	1	1	1	1 to 4	1	0	1	0	1	0.96496	1	5	1		keep	Fulfil > 4/7 criteria	keep	29	Neurological	0.5782	0.7327		0.695956
34	Have you lacked appetite?	10	Gastrointestinal		0.834	0.8151	1		1.75281	1	0.213483	0	0.786517	1	1	1	1 to 4	1	0	1	0.00269542	1	0.959569	1	6	1		keep	Fulfil > 4/7 criteria	keep	30	Appetite loss - Single item
35	Have you had abdominal pain?	10	Gastrointestinal		0.834	0.7984	1		1.38655	0	0.10084	0	0.89916	1	1	1	1 to 4	1	0	1	0	1	0.962264	1	5	1		keep	Fulfil > 4/7 criteria	keep	31	Gastrointestinal	0.8283	0.7847	0.7058	0.72885
36	Have you felt nauseous?	10	Gastrointestinal		0.834	0.771	1		1.44693	0	0.120112	0	0.879888	1	1	1	1 to 4	1	0	1	0	1	0.96496	1	5	1		keep	Fulfil > 4/7 criteria	keep	32	Gastrointestinal	0.8607	0.7847	0.6663	0.809348
37	Have you vomited?	10	Gastrointestinal		0.834	0.8135	1		1.15449	0	0.0477528	0	0.952247	1	0	0	1 to 4	1	0	1	0	1	0.959569	1	4	0		remove	Fulfil 4/7 criteria. Remove due to low importance, floor effect, not important to any group. Kids may have had vomited. Discussed with PPI. Decided to remove	remove
38	Have you had diarrhoea?	10	Gastrointestinal		0.834	0.8035	1		1.45531	0	0.111732	0	0.888268	1	1	1	1 to 4	1	0	1	0	1	0.96496	1	5	1		keep	Fulfil > 4/7 criteria	keep	33	Gastrointestinal	0.8188	0.7847	0.7504	0.686034
39	Have you had skin problems (e.g. itchy, dry, rash)?		Single item		n.a.		1		1.34648	0	0.0901408	0	0.909859	1	0	0	1 to 4	1	0	1	0	1	0.956873	1	4	0		keep	Fulfil 4/7 criteria. Discussed, keep one item regarding skin problems, prevalence 3&4: 9%	keep	34	Skin - Single item
40	Have you felt anxious?	11	Emotional functioning		0.8969	0.8806	1		1.70506	1	0.179775	0	0.820225	1	1	1	1 to 4	1	0	1	0	1	0.959569	1	6	1		keep	Fulfil > 4/7 criteria	keep	35	Emotional functioning	0.7398	0.8837	0.8611	0.802982
41	Have you felt sad?	11	Emotional functioning		0.8969	0.8768	1		1.7486	1	0.189944	0	0.810056	1	1	1	1 to 4	1	0	1	0	1	0.96496	1	6	1		keep	Fulfil > 4/7 criteria	keep	36	Emotional functioning	0.7851	0.8837	0.8563	0.839021
42	Have you felt depressed?	11	Emotional functioning		0.8969	0.8779	1		1.65546	1	0.173669	0	0.826331	1	1	1	1 to 4	1	0	1	0.00269542	1	0.962264	1	6	1		keep	Fulfil > 4/7 criteria	keep	37	Emotional functioning	0.7551	0.8837	0.8594	0.795417
43	Have you felt tense?	11	Emotional functioning		0.8969	0.8752	1		1.7486	1	0.203911	0	0.796089	1	1	1	1 to 4	1	0	1	0	1	0.96496	1	6	1		keep	Fulfil > 4/7 criteria	keep	38	Emotional functioning	0.8046	0.8837	0.8541	0.865213
44	Have you felt restless or agitated?	11	Emotional functioning		0.8969	0.88	1		1.68056	1	0.169444	0	0.830556	1	1	1	1 to 4	1	0	1	0	1	0.97035	1	6	1		keep	Fulfil > 4/7 criteria	keep	39	Emotional functioning	0.7332	0.8837	0.8617	0.792603
45	Have you felt angry with yourself or others for getting ill?	11	Emotional functioning		0.8969	0.9009	0		1.3743	0	0.075419	0	0.924581	1	0	0	1 to 4	1	0	1	0	1	0.96496	1	4	0		keep	Fulfil 4/7 criteria. Disucssed, decided to keep, important to patients with need of Oxygen	keep	40	Emotional functioning	0.4404	0.8837	0.8895	0.452692
46	Have you had upsetting dreams?	11	Emotional functioning		0.8969	0.9	0		1.36111	0	0.0861111	0	0.913889	1	0	0	1 to 4	1	0	1	0.00269542	1	0.97035	1	4	0		keep	Fulfil 4/7 criteria. Keep, more important to patients in hospital or other institution	keep	41	Emotional functioning	0.457	0.8837	0.8878	0.479147
47	Have you felt lonely?	11	Emotional functioning		0.8969	0.8911	1		1.48179	0	0.120448	0	0.879552	1	1	1	1 to 4	1	0	1	0	1	0.962264	1	5	1		keep	Fulfil > 4/7 criteria	keep	42	Emotional functioning	0.5533	0.8837	0.8787	0.575656
48	Have you felt unable to cope mentally with the situation caused by your disease?	11	Emotional functioning		0.8969	0.8837	1		1.35294	0	0.070028	0	0.929972	1	0	0	1 to 4	1	0	1	0.00269542	1	0.962264	1	4	0		remove	Fulfil 4/7 criteria, discussed. Complex issue, difficult to know what they really mean. Consensus for removal	remove
49	Have you felt confused?	12	Cognitive functioning		0.7172	0.7313	0		1.40616	0	0.092437	0	0.907563	1	0	0	1 to 4	1	0	1	0	1	0.962264	1	4	0		remove	Fulfil 4/7 criteria. Disucssed. The meeting unsure, asked the PPI, finally decided to remove	remove
50	Have you had problems maintaining concentration even when doing something important?	12	Cognitive functioning		0.7172	0.6083	1		1.76685	1	0.213483	0	0.786517	1	1	1	1 to 4	1	0	1	0	1	0.959569	1	6	1		keep	Fulfil > 4/7 criteria	keep	43	Cognitive functioning	0.509	0.7313	0.7227	0.689312
51	Have you had problems remembering things from the last couple of days?	12	Cognitive functioning		0.7172	0.5797	1		1.45251	0	0.111732	0	0.888268	1	1	1	1 to 4	1	0	1	0	1	0.96496	1	5	1		keep	Fulfil > 4/7 criteria	keep	44	Cognitive functioning	0.6313	0.7313	0.509	0.800558
52	Have you had problems remembering things from the time before your infection?	12	Cognitive functioning		0.7171	0.6848	1		1.17927	0	0.0364146	0	0.963585	1	0	0	1 to 4	1	0	1	0	1	0.962264	1	4	0		Keep	Fulfil 4/7 criteria. Disucssed, decided to keep, related to time since diagnosis and gender	Keep	45	Cognitive functioning	0.5077	0.7313	0.6835	0.614278
53	If you tried, would you have problems carrying a heavy bag upstairs?	13	Phsyical functioning		0.7917	0.7384	1		1.86555	1	0.260504	0	0.739496	1	1	1	1 to 4	1	0	1	0	1	0.962264	1	6	1		keep	Fulfil > 4/7 criteria	keep	46	Physical functioning	0.6389	0.7917	0.7384	0.769961
54	If you tried, would you have problems walking 100 m?	13	Phsyical functioning		0.7917	0.5855	1		1.51966	1	0.16573	0	0.83427	1	1	1	1 to 4	1	0	1	0	1	0.959569	1	6	1		keep	Fulfil > 4/7 criteria	keep	47	Physical functioning	0.7501	0.7917	0.5855	0.884837
55	Have you needed help dressing?	13	Phsyical functioning		0.7917	0.8083	0		1.15084	0	0.0418994	0	0.958101	1	0	0	1 to 4	1	0	1	0	1	0.96496	1	4	0		Keep	Fulfil 4/7 criteria, discussed, decided to keep, part of phsycial functioning, more important to subgroups	Keep	48	Physical functioning	0.5274	0.7917	0.8083	0.615053
56	Have you been limited in doing heavy housework (e.g., washing floors or vacuuming)?	14	Role functioning		0.9048	0.8399	1		1.75568	1	0.21875	0	0.78125	1	1	1	1 to 4	1	0	1	0.00539084	1	0.948787	0	5	1		keep	Fulfil > 4/7 criteria	removed
57	Have you been limited in doing light housework (e.g. doing the dishes or dusting)?	14	Role functioning		0.9048	0.855	1		1.51136	1	0.139205	0	0.860795	1	1	1	1 to 4	1	0	1	0.00539084	1	0.948787	0	5	1		keep	Fulfil > 4/7 criteria	removed
58	Have you been limited in doing either your work or other daily activities?	14	Role functioning		0.9048	0.8949	1		1.89944	1	0.287709	0	0.712291	1	1	1	1 to 4	1	0	1	0	1	0.96496	1	6	1		keep	Fulfil > 4/7 criteria	keep	49	Role func - Single item
59	Has your physical condition or medical treatment interfered with your social activities?	15	Social functioning		0.744		1		1.84507	1	0.270423	0	0.729577	1	1	1	1 to 4	1	0	1	0	1	0.956873	1	6	1		keep	Fulfil > 4/7 criteria	keep	50	Social functioning	0.5924	0.744		0.850962
60	As a result of your physical condition or medical treatment, have you felt isolated from your family or friends?	15	Social functioning		0.744		1		1.62011	1	0.178771	0	0.821229	1	1	1	1 to 4	1	0	1	0	1	0.96496	1	6	1		keep	Fulfil > 4/7 criteria	keep	51	Social functioning	0.5924	0.744		0.697203
61	Have you worried about infecting others with the virus?	16	Worries		0.7816	0.7675	1		2.27451	1	0.411765	0	0.588235	1	1	1	1 to 4	1	0	1	0	1	0.962264	1	6	1		keep	Fulfil > 4/7 criteria	keep	52	Worries	0.4421	0.7816	0.7675	0.493279
62	Have you felt guilty or ashamed because you might have infected others with the virus?	16	Worries		0.7816	0.7548	1		1.63025	1	0.153646	0	0.846354	1	1	1	1 to 4	1	0	1	0	1	0.962264	1	6	1		keep	Fulfil > 4/7 criteria	keep	53	Worries	0.516	0.7816	0.7548	0.521007
63	Have you worried that you might be stigmatised or judged negatively because of your illness?	16	Worries		0.7816	0.7558	1		1.42535	0	0.101408	0	0.898592	1	1	1	1 to 4	1	0	1	0	1	0.956873	1	5	1		keep	Fulfil > 4/7 criteria	keep	54	Worries	0.4941	0.7816	0.7558	0.570685
64	Have you worried about your health in the future?	16	Worries		0.7816	0.753	1		2.12849	1	0.335196	0	0.664804	1	1	1	1 to 4	1	0	1	0	1	0.96496	1	6	1		keep	Fulfil > 4/7 criteria	keep	55	Worries	0.5227	0.7816	0.753	0.612452
65	Have you worried about your physical condition or medical treatment causing you financial difficulties?	16	Worries		0.7816	0.7868	0		1.47778	0	0.141667	0	0.858333	1	1	1	1 to 4	1	0	1	0	1	0.97035	1	5	1		keep	Fulfil > 4/7 criteria	keep	56	Worries	0.2981	0.7816	0.7868	0.41502
66	Have you worried that you might not get support from family or friends?	16	Worries		0.7816	0.7509	1		1.19944	0	0.0421348	0	0.957865	1	0	0	1 to 4	1	0	1	0	1	0.959569	1	4	0		keep	Fulfil 4/7 criteria, discussed, more important to patients in need of oxygen	keep	57	Worries	0.5053	0.7816	0.7509	0.597044
67	Have you worried about being isolated from those close to you (e.g. family, friends)?	16	Worries		0.7816	0.7432	1		1.51412	1	0.132768	0	0.867232	1	1	1	1 to 4	1	0	1	0	1	0.954178	1	6	1		keep	Fulfil > 4/7 criteria	keep	58	Worries	0.5613	0.7816	0.7432	0.645739
68	Have you worried that you might not receive sufficient attention from health care professionals?	16	Worries		0.7816	0.7485	1		1.46499	0	0.12605	0	0.87395	1	1	1	1 to 4	1	0	1	0	1	0.962264	1	5	1		keep	Fulfil > 4/7 criteria	keep	59	Worries	0.5187	0.7816	0.7485	0.640283
69	Have you had problems communicating with health care professionals due to personal protective equipment (e.g. wearing masks)?		Single item		n.a.		1		1.26389	0	0.0555556	0	0.944444	1	0	0	1 to 4	1	0	1	0	1	0.97035	1	4	0		remove	Fulfil 4/7 criteria, discussed, decided to remove, not important to any subgroup	remove
70	How would you rate your overall health during the past week?	17	Overall quality of life		0.9097		1		4.80556	1	0.391667	0	0.1	0	1	1	1 to 7	1	0	1	0	1	0.97035	1	6	1		keep	Fulfil > 4/7 criteria	keep	60	Overall quality of life	0.8343	0.9097		0.951642
71	How would you rate your overall quality of life during the past week?	17	Overall quality of life		0.9097		1		4.98329	1	0.448468	0	0.091922	0	1	1	1 to 7	1	0	1	0	1	0.967655	1	6	1		keep	Fulfil > 4/7 criteria	keep	61	Overall quality of life	0.8343	0.9097		0.876586
										Criteria
										crit 1: mean > 1.5
										crit 2: scores 3/4 >50%
										crit 3: neither floor nor ceiling
										crit 4: full range
										crit 5:<5% upsetting
										crit 6: <5% confusing/difficult
										crit 7: >95% complete
										crit 8: min. 5 of crit 1 to 7
